# Supplementary material for: Anti-Tumor Effects of Cecropin A and Drosocin Incorporated into Macrophage-like Cells Against Hematopoietic Tumors in Drosophila mxc Mutants
Source: Cells. 2025 Mar 7;14(6):389. doi: 10.3390/cells14060389 (PMC11940895; doi:10.3390/cells14060389)
Supplement: Supplementary file 1 [file cells-14-00389-s001.zip]

Archive with 1 entries (1 files):
- cells-3480607-supplementary.pdf
